# Supplementary material for: Semi-Fluorinated Di and Triblock Copolymer Nano-Objects Prepared via RAFT Alcoholic Dispersion Polymerization (PISA)
Source: Polymers (Basel). 2021 Jul 29;13(15):2502. doi: 10.3390/polym13152502 (PMC8347566; doi:10.3390/polym13152502)
Supplement: Supplementary file 1 [file polymers-13-02502-s001.zip]

Archive with 1 entries (1 files):
- polymers-1306125-supplementary.pdf
